# Supplementary material for: Views of patients suffering from Failed Back Surgery Syndrome on their health and their ability to adapt to daily life and self-management: A qualitative exploration
Source: PLoS One. 2020 Dec 7;15(12):e0243329. doi: 10.1371/journal.pone.0243329 (PMC7721158; doi:10.1371/journal.pone.0243329)
Supplement: S1 File — (XLSX) [file pone.0243329.s001.xlsx]

## Sheet: Blad1
S1 File: coding tree
			Dealing with chronic pain
			Acceptation	Coping
			adjustment	adjust goals
			acceptation	not giving in to limitations of pain
			increasingly handing in	making choices
			result of pain	coping
		The Current situation	regarding aspects of Positive Health
Consequences	Bodily functioning	Mental function and perception	Spiritual dimension	Quality of lLfe	Social and societal participation	Daily functioning
comorbidity	loss of strength	limitation in concentration	faith	interest	limitation in social life	general daily necessities
consequences of obesity	localization of the pain	limitation to remember	meaning of life	quality of life	not belonging to a group	daily schedule
weight gain	effect medication	emotion	ideal	relaxing	effect of pain on the environment	general daily administration
food as compensation	medication	mood	wish	happiness	not able to do pleasant things	not being able to bend over
doing everything in phases	side effects medication	crying	dreams for the future	family games	reached the limit	mobility
no more spontaneity	food	humour	feel damaged by the pain	enjoyment	attitude towards others	socks
body doesn`t do what de mind wants	structure	shame	receive mental help	intimacy	pretending you feel better to the outside world	structure
Quality of sleep	activities with the family	self esteem		enjoyment in life	making yourself less important	quality of home living
limitations of fitness	limitations in activity	feeling of fading		sexuality	games	hospital bed in the living room
fitness	movement	not being considered pathetic		sport	not being able to do an activity	current work
lack of energy	electric bicycle	feelings of guilt		gardening	family activities	work
lack of condition	bicycles	feelings of disappointment		singing	confronting	back in function
live like an old person	mobility	stand up for myself		hobby	continue family life	future of work
not equipped	not able to blend over	valuation		pets	family	accountability for work
exhausted	start-up pain	feeling vulnerable		holiday limitation	reverse division of roles	reluctantly go to work
	sexuality	anxiety and insecurity		holiday not possible	relation	housekeeping
	sport	frustration		getting energy from something	sexuality	reintegrate
	causes of pain	feelings of impotence		doing pleasant things	feelings of disappointment	situation at work
	sleep pattern	quickly irritated		not able to do pleasant things	situation at home	do everything in phases
	other symptoms besides the pain	difficult to stay positive		balance	friends	limitations of activities
		self-management			experience understanding	functioning
		motivation			be a part of	bicycling
		experience understanding			not being burden to someone	no spontaneous action
		experience support			not taken seriously
		satisfaction			not being able to participate
		guilt			not being considered pathetic
		dependence			feelings of incomprehensive
		autonomous			shame
		loss of control			experience support
		coping			appreciation
		search for alternatives			discrimination
		getting help			society
		ask for help			current work situation
		keep in control			reintegrate
		important for the patient			situation at work
		limitation of fitness			Employee Insurance Agency
		humour			work
					back in function
					future of work
					accountability for work
					reluctantly go to work
					search machine on internet
					network
					social media
					digital age
					finance
					material well being
					taking time off from work
			Future perspectives on health and	Quality of life
			Unsecure about the future	Wishes and ideas
			unsecure about the future	ideal
			pain never goes away	wish
			financial situation	dreams for the future
				doing pleasant things
				activity with the family
				reintegrate
				paid work in the future
