# Supplementary material for: Views of patients suffering from Failed Back Surgery Syndrome on their health and their ability to adapt to daily life and self-management: A qualitative exploration
Source: PLoS One. 2020 Dec 7;15(12):e0243329. doi: 10.1371/journal.pone.0243329 (PMC7721158; doi:10.1371/journal.pone.0243329)
Supplement: S3 File — (XLSX) [file pone.0243329.s003.xlsx]

## Sheet: Blad1
Number participant	Date interview	Date transcribed verbatim	Coding TH (finished)	Coding DH (finished)	Researchers compared and discussed coding results	Interviews which were discussed	Date combining codes in categories & themes
							by research team: TH, YE, KV en DH
P.1	2019-04-04	2019-04-06	2019-04-07	2019-04-23
P.2	2019-04-12	2019-04-13	2019-04-14	2019-04-23
P.3	2019-04-18	2019-04-20	2019-04-21	2019-04-23	2019-04-24	1 and 2
P.4	2019-04-25	2019-04-27	2019-04-30	2019-05-29
P.5	2019-05-10	2019-05-11	2019-05-14	2019-05-29
P.6	2020-05-23	2019-05-25	2019-05-27	2019-05-29	2019-05-29	3, 4, 5, and 6
P.7	2019-06-06	2019-06-08	2019-06-09	2019-06-25
P.8	2019-06-14	2019-06-15	2019-06-16	2019-06-25
P.9	2019-06-21	2019-06-22	2019-06-23	2019-06-25	2019-06-26	7 and 8
P.10	2019-06-25	2019-06-29	2019-07-03	2019-07-22
P.11	2019-07-09	2019-07-13	2019-07-17	2019-07-22	2019-07-24	9 and 10
P.12	2019-08-09	2019-08-10	2019-08-11	2019-08-28
P.13	2019-08-15	2019-08-17	2019-08-18	2019-08-28
P.14	2019-08-20	2019-08-21	2019-08-23	2019-08-28
P.15	2019-08-26	2020-08-27	2019-08-28	2019-08-28	2019-08-28	11, 12, 13, 14, and 15: saturation
P.16	2019-10-02	2019-10-03	2019-10-05	2019-10-23
P.17	2019-10-10	2019-10-12	2019-10-13	2019-10-23	2019-10-23	16 and 17: saturation was confirmed
							2019-11-06
Supplementary file 3: Audit trail
